# Supplementary material for: Non-hydrolyzable Diubiquitin Probes Reveal Linkage-Specific Reactivity of Deubiquitylating Enzymes Mediated by S2 Pockets
Source: Cell Chem Biol. 2016 Apr 21;23(4):472–82. doi: 10.1016/j.chembiol.2016.03.009 (PMC4850247; doi:10.1016/j.chembiol.2016.03.009)
Supplement: Data S1. Analytical Data of diUb-PA Probes and diUb-AMC Substrates [file mmc2.zip]

Archive with 3 entries (3 files):
- Analysis-S1a.pdf
- Analysis-S2a.pdf
- Analysis-S3a.pdf
